# Supplementary material for: Metabolomic Profiling and Antioxidant Activities of Breonadia salicina Using 1H-NMR and UPLC-QTOF-MS Analysis
Source: Molecules. 2021 Nov 5;26(21):6707. doi: 10.3390/molecules26216707 (PMC8587154; doi:10.3390/molecules26216707)
Supplement: Supplementary file 1 [file molecules-26-06707-s001.zip]

Archive with 1 entries (1 files):
- molecules-1402658-supplementary.pdf
